# Supplementary material for: Extracellular Prostaglandins E1 and E2 and Inflammatory Cytokines Are Regulated by the Senescence Program in Potentially Premalignant Oral Keratinocytes
Source: Cancers (Basel). 2022 May 26;14(11):2636. doi: 10.3390/cancers14112636 (PMC9179502; doi:10.3390/cancers14112636)
Supplement: Supplementary file 1 [file cancers-14-02636-s001.zip]

Archive with 1 entries (1 files):
- cancers-1665617-supplementary.pdf
